# Supplementary material for: Crystal structure of 4α-hy­droxy-5α,8β(H)-eudesm-7(11)-en-8,12-olide monohydrate
Source: Acta Crystallogr E Crystallogr Commun. 2015 Jun 27;71(Pt 7):o518. doi: 10.1107/S2056989015011251 (PMC4518932; doi:10.1107/S2056989015011251)
Supplement: Supplementary file 1 [file e-71-0o518-sup1.cif]

##############################################################################
#                                                                            #
# This CIF contains the data in a paper accepted for publication in          #
# Acta Crystallographica Section E. It conforms to the requirements of       #
# Notes for Authors for Acta Crystallographica Section E, and has been       #
# peer reviewed under the auspices of the IUCr Commission on Journals.       #
#                                                                            #
# Full details of the Crystallographic Information File format               #
# are given in the paper "The Crystallographic Information File (CIF):       #
# a New Standard Archive File for Crystallography" by S. R. Hall, F. H.      #
# Allen and I. D. Brown [Acta Cryst. (1991), A47, 655-685].                  #
#                                                                            #
# The current version of the core CIF dictionary is obtainable from          #
# ftp://ftp.iucr.org/pub/cif_core.dic.                                       #
#                                                                            #
# Software is freely available for graphical display of the structure(s)     #
# in this CIF. For information consult the CIF software page                 #
# http://www.iucr.org/resources/cif/software.                                #
#                                                                            #
# This file may be used for bona fide research purposes within the           #
# scientific community so long as proper attribution is given to the journal # 
# article from which it was obtained.                                        #
#                                                                            #
##############################################################################
data_I
_audit_creation_method     SHELXL-97
_chemical_name_systematic
;
4\a-Hydroxy-5\a,8\b(H)-eudesm-7(11)-en-8,12-olide monohydrate
;
_chemical_name_common     ?
_chemical_formula_moiety     'C15 H22 O3, H2 O'
_chemical_formula_sum     'C15 H24 O4'
_chemical_formula_iupac     'C15 H22 O3, H2 O'
_chemical_formula_weight     268.34
_chemical_melting_point     ?
_symmetry_cell_setting     monoclinic
_symmetry_space_group_name_H-M     'P2(1)   '
_symmetry_space_group_name_Hall     'P 2yb '
loop_
    _symmetry_equiv_pos_as_xyz
    'x, y, z'
    '-x, y+1/2, -z'
_cell_length_a     10.2495(2)
_cell_length_b     7.10610(10)
_cell_length_c     10.5275(2)
_cell_angle_alpha     90.00
_cell_angle_beta     100.0260(10)
_cell_angle_gamma     90.00
_cell_volume     755.05(2)
_cell_formula_units_Z     2
_cell_measurement_reflns_used     2390
_cell_measurement_theta_min     4.26
_cell_measurement_theta_max     66.85
_cell_measurement_temperature     298(2)
_exptl_crystal_description     'block'
_exptl_crystal_colour     'colourless'
_exptl_crystal_size_max     0.40
_exptl_crystal_size_mid     0.40
_exptl_crystal_size_min     0.30
_exptl_crystal_density_diffrn     1.180
_exptl_crystal_density_meas     ?
_exptl_crystal_density_method     'not measured'
_exptl_crystal_F_000     292
_exptl_absorpt_coefficient_mu     0.683
_exptl_absorpt_correction_type     multi-scan
_exptl_absorpt_process_details
;
(SADABS; Bruker, 2002)
;
_exptl_absorpt_correction_T_min     0.7717
_exptl_absorpt_correction_T_max     0.8212
_exptl_special_details     ?
_diffrn_ambient_temperature     298(2)
_diffrn_radiation_type     CuK\a
_diffrn_radiation_wavelength     1.54178
_diffrn_radiation_source     'fine-focus sealed tube'
_diffrn_radiation_monochromator     graphite
_diffrn_measurement_device_type     'Bruker SMART CCD area-detector'
_diffrn_measurement_method     'phi and omega scans'
_diffrn_detector_area_resol_mean     ?
_diffrn_reflns_number     3081
_diffrn_reflns_av_R_equivalents     0.0181
_diffrn_reflns_av_sigmaI/netI     0.0223
_diffrn_reflns_theta_min     4.26
_diffrn_reflns_theta_max     63.98
_diffrn_reflns_theta_full     63.98
_diffrn_measured_fraction_theta_max     0.975
_diffrn_measured_fraction_theta_full     0.975
_diffrn_reflns_limit_h_min     -11
_diffrn_reflns_limit_h_max     11
_diffrn_reflns_limit_k_min     -6
_diffrn_reflns_limit_k_max     8
_diffrn_reflns_limit_l_min     -11
_diffrn_reflns_limit_l_max     12
_diffrn_standards_number     ?
_diffrn_standards_interval_count     ?
_diffrn_standards_decay_%     ?
_refine_special_details
;
 Refinement of F^2^ against ALL reflections.  The weighted R-factor wR and
 goodness of fit S are based on F^2^, conventional R-factors R are based
 on F, with F set to zero for negative F^2^. The threshold expression of
 F^2^ > 2sigma(F^2^) is used only for calculating R-factors(gt) etc. and is
 not relevant to the choice of reflections for refinement.  R-factors based
 on F^2^ are statistically about twice as large as those based on F, and R-
 factors based on ALL data will be even larger.
;
_reflns_number_total     1339
_reflns_number_gt     1303
_reflns_threshold_expression     >2sigma(I)
_refine_ls_structure_factor_coef     Fsqd
_refine_ls_matrix_type     full
_refine_ls_R_factor_all     0.0548
_refine_ls_R_factor_gt     0.0541
_refine_ls_wR_factor_gt     0.1288
_refine_ls_wR_factor_ref     0.1303
_refine_ls_goodness_of_fit_ref     1.183
_refine_ls_restrained_S_all     1.183
_refine_ls_number_reflns     1339
_refine_ls_number_parameters     174
_refine_ls_number_restraints     1
_refine_ls_hydrogen_treatment     constr
_refine_ls_weighting_scheme     calc
_refine_ls_weighting_details
         'calc w=1/[\s^2^(Fo^2^)+(0.0920P)^2^+0.0430P] where P=(Fo^2^+2Fc^2^)/3'
_atom_sites_solution_hydrogens     geom
_atom_sites_solution_primary     direct
_atom_sites_solution_secondary     difmap
_refine_ls_shift/su_max     0.000
_refine_ls_shift/su_mean     0.000
_refine_diff_density_max     0.223
_refine_diff_density_min     -0.341
_refine_ls_extinction_method     none
_refine_ls_extinction_coef     ?
loop_
    _atom_type_symbol
    _atom_type_description
    _atom_type_scat_dispersion_real
    _atom_type_scat_dispersion_imag
    _atom_type_scat_source
    'C' 'C' 0.0181 0.0091
                         'International Tables Vol C Tables 4.2.6.8 and 6.1.1.4'
    'H' 'H' 0.0000 0.0000
                         'International Tables Vol C Tables 4.2.6.8 and 6.1.1.4'
    'O' 'O' 0.0492 0.0322
                         'International Tables Vol C Tables 4.2.6.8 and 6.1.1.4'
_computing_data_collection     'SMART (Bruker, 2002)'
_computing_cell_refinement     'SAINT (Bruker, 2002)'
_computing_data_reduction     'SAINT (Bruker, 2002)'
_computing_structure_solution     'SHELXS97 (Sheldrick, 2008)'
_computing_structure_refinement     'SHELXTL (Sheldrick, 2008)'
_computing_molecular_graphics     'SHELXTL (Sheldrick, 2008)'
_computing_publication_material     'ORTEP (Johnson & Burnett, 1996)'
loop_
    _atom_site_type_symbol
    _atom_site_label
    _atom_site_fract_x
    _atom_site_fract_y
    _atom_site_fract_z
    _atom_site_U_iso_or_equiv
    _atom_site_adp_type
    _atom_site_calc_flag
    _atom_site_refinement_flags
    _atom_site_occupancy
    _atom_site_symmetry_multiplicity
    _atom_site_disorder_assembly
    _atom_site_disorder_group
    C C1 0.0506(3) -0.0853(6) 0.6719(3) 0.0694(9) Uani d . 1 1 . .
    H H1A -0.0282 -0.0510 0.6111 0.083 Uiso calc R 1 1 . .
    H H1B 0.0885 -0.1959 0.6384 0.083 Uiso calc R 1 1 . .
    C C2 0.0108(3) -0.1346(10) 0.7998(3) 0.0938(16) Uani d . 1 1 . .
    H H2A -0.0511 -0.2391 0.7881 0.113 Uiso calc R 1 1 . .
    H H2B -0.0331 -0.0277 0.8313 0.113 Uiso calc R 1 1 . .
    C C3 0.1333(3) -0.1883(7) 0.8991(3) 0.0795(12) Uani d . 1 1 . .
    H H3A 0.1061 -0.2173 0.9807 0.095 Uiso calc R 1 1 . .
    H H3B 0.1732 -0.3005 0.8700 0.095 Uiso calc R 1 1 . .
    C C4 0.2366(3) -0.0303(5) 0.9198(2) 0.0545(7) Uani d . 1 1 . .
    C C5 0.2709(2) 0.0271(3) 0.7882(2) 0.0400(5) Uani d . 1 1 . .
    H H5 0.3093 -0.0863 0.7567 0.048 Uiso calc R 1 1 . .
    C C6 0.3814(2) 0.1752(4) 0.7989(2) 0.0482(6) Uani d . 1 1 . .
    H H6A 0.3501 0.2943 0.8272 0.058 Uiso calc R 1 1 . .
    H H6B 0.4571 0.1352 0.8616 0.058 Uiso calc R 1 1 . .
    C C7 0.4201(2) 0.1974(3) 0.6697(2) 0.0438(5) Uani d . 1 1 . .
    C C8 0.3125(3) 0.2269(4) 0.5558(2) 0.0493(6) Uani d . 1 1 . .
    H H8 0.2754 0.3536 0.5590 0.059 Uiso calc R 1 1 . .
    C C9 0.2037(2) 0.0820(4) 0.5517(2) 0.0468(6) Uani d . 1 1 . .
    H H9A 0.2377 -0.0411 0.5347 0.056 Uiso calc R 1 1 . .
    H H9B 0.1317 0.1120 0.4820 0.056 Uiso calc R 1 1 . .
    C C10 0.1512(2) 0.0772(4) 0.6805(2) 0.0480(6) Uani d . 1 1 . .
    C C11 0.5357(2) 0.1772(4) 0.6310(2) 0.0469(6) Uani d . 1 1 . .
    C C12 0.5101(3) 0.1860(4) 0.4896(3) 0.0507(6) Uani d . 1 1 . .
    C C13 0.6713(3) 0.1422(6) 0.7066(3) 0.0659(8) Uani d . 1 1 . .
    H H13A 0.6695 0.1563 0.7970 0.099 Uiso d R 1 1 . .
    H H13B 0.7324 0.2312 0.6812 0.099 Uiso d R 1 1 . .
    H H13C 0.6990 0.0169 0.6901 0.099 Uiso d R 1 1 . .
    C C14 0.0832(4) 0.2651(6) 0.7002(4) 0.0763(10) Uani d . 1 1 . .
    H H14A 0.0210 0.2956 0.6237 0.114 Uiso calc R 1 1 . .
    H H14B 0.1487 0.3627 0.7171 0.114 Uiso calc R 1 1 . .
    H H14C 0.0373 0.2545 0.7720 0.114 Uiso calc R 1 1 . .
    C C15 0.1959(3) 0.1322(8) 0.9998(3) 0.0838(13) Uani d . 1 1 . .
    H H15A 0.1939 0.0893 1.0859 0.126 Uiso calc R 1 1 . .
    H H15B 0.1096 0.1764 0.9613 0.126 Uiso calc R 1 1 . .
    H H15C 0.2588 0.2329 1.0025 0.126 Uiso calc R 1 1 . .
    O O1 0.35464(17) -0.1021(3) 0.99853(14) 0.0547(5) Uani d . 1 1 . .
    H H1 0.3829 -0.1911 0.9619 0.082 Uiso calc R 1 1 . .
    O O2 0.37912(19) 0.2109(3) 0.44542(16) 0.0572(5) Uani d . 1 1 . .
    O O3 0.5884(2) 0.1702(4) 0.41479(17) 0.0635(6) Uani d . 1 1 . .
    O O4 0.4640(3) 0.6381(4) 0.85924(19) 0.0861(8) Uani d . 1 1 . .
    H H4WA 0.4612 0.6284 0.7803 0.103 Uiso d R 1 1 . .
    H H4WB 0.5174 0.5467 0.8853 0.103 Uiso d R 1 1 . .
loop_
    _atom_site_aniso_label
    _atom_site_aniso_U_11
    _atom_site_aniso_U_22
    _atom_site_aniso_U_33
    _atom_site_aniso_U_12
    _atom_site_aniso_U_13
    _atom_site_aniso_U_23
    C1 0.0398(13) 0.106(3) 0.0599(16) -0.0191(17) 0.0010(11) 0.0081(18)
    C2 0.0463(14) 0.165(5) 0.0689(19) -0.033(2) 0.0068(13) 0.020(3)
    C3 0.0572(17) 0.123(3) 0.0595(16) -0.025(2) 0.0128(13) 0.025(2)
    C4 0.0433(13) 0.0820(19) 0.0394(12) 0.0026(13) 0.0106(9) 0.0026(14)
    C5 0.0330(11) 0.0499(13) 0.0371(11) 0.0018(9) 0.0065(8) -0.0020(9)
    C6 0.0447(12) 0.0580(14) 0.0414(11) -0.0076(12) 0.0057(9) -0.0093(12)
    C7 0.0467(12) 0.0426(12) 0.0412(11) -0.0065(10) 0.0054(9) -0.0028(10)
    C8 0.0525(13) 0.0519(13) 0.0432(12) 0.0018(11) 0.0072(10) 0.0079(11)
    C9 0.0416(12) 0.0578(14) 0.0384(11) 0.0031(11) -0.0006(9) 0.0050(11)
    C10 0.0352(11) 0.0638(15) 0.0433(12) 0.0049(12) 0.0022(9) 0.0014(12)
    C11 0.0474(12) 0.0495(13) 0.0441(12) -0.0106(11) 0.0090(9) -0.0033(11)
    C12 0.0594(14) 0.0468(13) 0.0481(12) -0.0101(12) 0.0152(10) 0.0021(12)
    C13 0.0443(13) 0.094(2) 0.0591(15) -0.0076(16) 0.0085(11) -0.0161(17)
    C14 0.0619(18) 0.095(3) 0.0706(19) 0.0369(19) 0.0087(14) 0.0012(18)
    C15 0.0711(19) 0.135(4) 0.0500(15) 0.036(2) 0.0229(13) -0.010(2)
    O1 0.0528(10) 0.0745(13) 0.0355(8) 0.0038(9) 0.0039(7) 0.0017(8)
    O2 0.0614(11) 0.0679(12) 0.0431(9) -0.0022(10) 0.0112(7) 0.0131(9)
    O3 0.0697(12) 0.0720(13) 0.0536(10) -0.0126(11) 0.0248(9) 0.0002(11)
    O4 0.1200(19) 0.0856(18) 0.0479(10) 0.0426(17) 0.0013(11) -0.0041(11)
_geom_special_details
;
 All esds (except the esd in the dihedral angle between two l.s. planes)
 are estimated using the full covariance matrix.  The cell esds are taken
 into account individually in the estimation of esds in distances, angles
 and torsion angles; correlations between esds in cell parameters are only
 used when they are defined by crystal symmetry.  An approximate (isotropic)
 treatment of cell esds is used for estimating esds involving l.s. planes.
;
loop_
    _geom_bond_atom_site_label_1
    _geom_bond_atom_site_label_2
    _geom_bond_site_symmetry_2
    _geom_bond_distance
    _geom_bond_publ_flag
    C1 C2 . 1.515(4) ?
    C1 C10 . 1.541(4) ?
    C1 H1A . 0.9700 ?
    C1 H1B . 0.9700 ?
    C2 C3 . 1.536(5) ?
    C2 H2A . 0.9700 ?
    C2 H2B . 0.9700 ?
    C3 C4 . 1.532(5) ?
    C3 H3A . 0.9700 ?
    C3 H3B . 0.9700 ?
    C4 O1 . 1.436(3) ?
    C4 C15 . 1.530(5) ?
    C4 C5 . 1.542(3) ?
    C5 C6 . 1.536(3) ?
    C5 C10 . 1.559(3) ?
    C5 H5 . 0.9800 ?
    C6 C7 . 1.490(3) ?
    C6 H6A . 0.9700 ?
    C6 H6B . 0.9700 ?
    C7 C11 . 1.325(3) ?
    C7 C8 . 1.496(3) ?
    C8 O2 . 1.451(3) ?
    C8 C9 . 1.512(4) ?
    C8 H8 . 0.9800 ?
    C9 C10 . 1.545(3) ?
    C9 H9A . 0.9700 ?
    C9 H9B . 0.9700 ?
    C10 C14 . 1.537(4) ?
    C11 C12 . 1.468(4) ?
    C11 C13 . 1.497(4) ?
    C12 O3 . 1.223(3) ?
    C12 O2 . 1.354(4) ?
    C13 H13A . 0.9600 ?
    C13 H13B . 0.9600 ?
    C13 H13C . 0.9600 ?
    C14 H14A . 0.9600 ?
    C14 H14B . 0.9600 ?
    C14 H14C . 0.9600 ?
    C15 H15A . 0.9600 ?
    C15 H15B . 0.9600 ?
    C15 H15C . 0.9600 ?
    O1 H1 . 0.8200 ?
    O4 H4WA . 0.8291 ?
    O4 H4WB . 0.8628 ?
loop_
    _geom_angle_atom_site_label_1
    _geom_angle_atom_site_label_2
    _geom_angle_atom_site_label_3
    _geom_angle_site_symmetry_1
    _geom_angle_site_symmetry_3
    _geom_angle
    _geom_angle_publ_flag
    C2 C1 C10 . . 113.7(3) ?
    C2 C1 H1A . . 108.8 ?
    C10 C1 H1A . . 108.8 ?
    C2 C1 H1B . . 108.8 ?
    C10 C1 H1B . . 108.8 ?
    H1A C1 H1B . . 107.7 ?
    C1 C2 C3 . . 110.4(2) ?
    C1 C2 H2A . . 109.6 ?
    C3 C2 H2A . . 109.6 ?
    C1 C2 H2B . . 109.6 ?
    C3 C2 H2B . . 109.6 ?
    H2A C2 H2B . . 108.1 ?
    C4 C3 C2 . . 112.2(4) ?
    C4 C3 H3A . . 109.2 ?
    C2 C3 H3A . . 109.2 ?
    C4 C3 H3B . . 109.2 ?
    C2 C3 H3B . . 109.2 ?
    H3A C3 H3B . . 107.9 ?
    O1 C4 C15 . . 103.5(2) ?
    O1 C4 C3 . . 108.3(3) ?
    C15 C4 C3 . . 112.5(3) ?
    O1 C4 C5 . . 108.18(19) ?
    C15 C4 C5 . . 114.9(3) ?
    C3 C4 C5 . . 109.1(2) ?
    C6 C5 C4 . . 113.3(2) ?
    C6 C5 C10 . . 112.0(2) ?
    C4 C5 C10 . . 116.10(19) ?
    C6 C5 H5 . . 104.7 ?
    C4 C5 H5 . . 104.7 ?
    C10 C5 H5 . . 104.7 ?
    C7 C6 C5 . . 108.42(18) ?
    C7 C6 H6A . . 110.0 ?
    C5 C6 H6A . . 110.0 ?
    C7 C6 H6B . . 110.0 ?
    C5 C6 H6B . . 110.0 ?
    H6A C6 H6B . . 108.4 ?
    C11 C7 C6 . . 131.6(2) ?
    C11 C7 C8 . . 110.0(2) ?
    C6 C7 C8 . . 118.0(2) ?
    O2 C8 C7 . . 104.3(2) ?
    O2 C8 C9 . . 111.8(2) ?
    C7 C8 C9 . . 111.4(2) ?
    O2 C8 H8 . . 109.8 ?
    C7 C8 H8 . . 109.8 ?
    C9 C8 H8 . . 109.8 ?
    C8 C9 C10 . . 110.9(2) ?
    C8 C9 H9A . . 109.5 ?
    C10 C9 H9A . . 109.5 ?
    C8 C9 H9B . . 109.5 ?
    C10 C9 H9B . . 109.5 ?
    H9A C9 H9B . . 108.0 ?
    C14 C10 C1 . . 110.2(2) ?
    C14 C10 C9 . . 109.5(2) ?
    C1 C10 C9 . . 107.3(2) ?
    C14 C10 C5 . . 114.7(2) ?
    C1 C10 C5 . . 107.8(2) ?
    C9 C10 C5 . . 107.04(18) ?
    C7 C11 C12 . . 107.2(2) ?
    C7 C11 C13 . . 130.6(2) ?
    C12 C11 C13 . . 122.1(2) ?
    O3 C12 O2 . . 120.9(3) ?
    O3 C12 C11 . . 128.9(3) ?
    O2 C12 C11 . . 110.2(2) ?
    C11 C13 H13A . . 109.4 ?
    C11 C13 H13B . . 109.4 ?
    H13A C13 H13B . . 109.5 ?
    C11 C13 H13C . . 109.5 ?
    H13A C13 H13C . . 109.5 ?
    H13B C13 H13C . . 109.5 ?
    C10 C14 H14A . . 109.5 ?
    C10 C14 H14B . . 109.5 ?
    H14A C14 H14B . . 109.5 ?
    C10 C14 H14C . . 109.5 ?
    H14A C14 H14C . . 109.5 ?
    H14B C14 H14C . . 109.5 ?
    C4 C15 H15A . . 109.5 ?
    C4 C15 H15B . . 109.5 ?
    H15A C15 H15B . . 109.5 ?
    C4 C15 H15C . . 109.5 ?
    H15A C15 H15C . . 109.5 ?
    H15B C15 H15C . . 109.5 ?
    C4 O1 H1 . . 109.5 ?
    C12 O2 C8 . . 108.18(19) ?
    H4WA O4 H4WB . . 99.5 ?
loop_
    _geom_torsion_atom_site_label_1
    _geom_torsion_atom_site_label_2
    _geom_torsion_atom_site_label_3
    _geom_torsion_atom_site_label_4
    _geom_torsion_site_symmetry_1
    _geom_torsion_site_symmetry_2
    _geom_torsion_site_symmetry_3
    _geom_torsion_site_symmetry_4
    _geom_torsion
    _geom_torsion_publ_flag
    C10 C1 C2 C3 . . . . -58.1(6) ?
    C1 C2 C3 C4 . . . . 57.9(5) ?
    C2 C3 C4 O1 . . . . -171.6(3) ?
    C2 C3 C4 C15 . . . . 74.7(3) ?
    C2 C3 C4 C5 . . . . -54.1(4) ?
    O1 C4 C5 C6 . . . . -58.2(3) ?
    C15 C4 C5 C6 . . . . 56.8(3) ?
    C3 C4 C5 C6 . . . . -175.8(2) ?
    O1 C4 C5 C10 . . . . 170.1(2) ?
    C15 C4 C5 C10 . . . . -74.9(3) ?
    C3 C4 C5 C10 . . . . 52.6(3) ?
    C4 C5 C6 C7 . . . . 171.3(2) ?
    C10 C5 C6 C7 . . . . -55.0(3) ?
    C5 C6 C7 C11 . . . . -122.4(3) ?
    C5 C6 C7 C8 . . . . 49.6(3) ?
    C11 C7 C8 O2 . . . . 3.0(3) ?
    C6 C7 C8 O2 . . . . -170.6(2) ?
    C11 C7 C8 C9 . . . . 123.7(2) ?
    C6 C7 C8 C9 . . . . -49.9(3) ?
    O2 C8 C9 C10 . . . . 169.80(19) ?
    C7 C8 C9 C10 . . . . 53.6(3) ?
    C2 C1 C10 C14 . . . . -72.7(4) ?
    C2 C1 C10 C9 . . . . 168.2(3) ?
    C2 C1 C10 C5 . . . . 53.2(4) ?
    C8 C9 C10 C14 . . . . 65.4(3) ?
    C8 C9 C10 C1 . . . . -175.0(2) ?
    C8 C9 C10 C5 . . . . -59.5(3) ?
    C6 C5 C10 C14 . . . . -60.4(3) ?
    C4 C5 C10 C14 . . . . 71.8(3) ?
    C6 C5 C10 C1 . . . . 176.4(2) ?
    C4 C5 C10 C1 . . . . -51.3(3) ?
    C6 C5 C10 C9 . . . . 61.3(3) ?
    C4 C5 C10 C9 . . . . -166.4(2) ?
    C6 C7 C11 C12 . . . . 170.7(3) ?
    C8 C7 C11 C12 . . . . -1.8(3) ?
    C6 C7 C11 C13 . . . . -6.6(5) ?
    C8 C7 C11 C13 . . . . -179.0(3) ?
    C7 C11 C12 O3 . . . . -178.5(3) ?
    C13 C11 C12 O3 . . . . -1.0(5) ?
    C7 C11 C12 O2 . . . . -0.1(3) ?
    C13 C11 C12 O2 . . . . 177.4(3) ?
    O3 C12 O2 C8 . . . . -179.4(3) ?
    C11 C12 O2 C8 . . . . 2.1(3) ?
    C7 C8 O2 C12 . . . . -3.0(3) ?
    C9 C8 O2 C12 . . . . -123.5(2) ?
loop_
    _geom_hbond_atom_site_label_D
    _geom_hbond_atom_site_label_H
    _geom_hbond_atom_site_label_A
    _geom_hbond_site_symmetry_A
    _geom_hbond_distance_DH
    _geom_hbond_distance_HA
    _geom_hbond_distance_DA
    _geom_hbond_angle_DHA
    C5 H5 O4 1_545 0.98 2.63 3.407(3) 136.3
    C8 H8 O3 2_656 0.98 2.64 3.308(4) 125.9
    O1 H1 O4 1_545 0.82 1.91 2.718(3) 169.0
    O4 H4WA O3 2_656 0.83 2.05 2.850(3) 162.0
    O4 H4WB O1 2_657 0.86 1.94 2.764(3) 158.7
data_New_Global_Publ_Block
_journal_date_recd_electronic     2015-05-30
_journal_date_accepted     2015-06-09
_journal_name_full     'Acta Crystallographica, Section E'
_journal_year     2015
_journal_volume     71
_journal_issue      7
_journal_page_first     o518
_journal_page_last     o518
_journal_paper_category     HO
_journal_paper_doi     10.1107/S2056989015011251
_journal_coeditor_code     CV5488
_publ_contact_author_name     'Xin-Wei Shi'
_publ_contact_author_address
;
Xi'an Botanical Garden,
Institute of Botany of Shaanxi Province,
Xi'an 710061,
People's Republic of China
;
_publ_contact_author_email     'sxw@ms.xab.ac.cn'
_publ_contact_author_fax     '0086 029 85251800'
_publ_contact_author_phone     '0086 029 85251800'
_publ_section_title
;
Crystal structure of 4\a-hydroxy-5\a,8\b(H)-eudesm-7(11)-en-8,12-olide
monohydrate
;
loop_
    _publ_author_name
    _publ_author_footnote
    _publ_author_address
    'Lu, Qiang-Qiang' .
;
Xi'an Botanical Garden,
Institute of Botany of Shaanxi Province,
Xi'an 710061,
People's Republic of China
;
    'Shi, Xin-Wei' .
;
Xi'an Botanical Garden,
Institute of Botany of Shaanxi Province,
Xi'an 710061,
People's Republic of China
;
    'Yang, Xing-Ke' .
;
Shaanxi Province Academy of Sciences,
Xi'an 710061,
People's Republic of China
;
_publ_section_synopsis     .
