# Supplementary material for: Crystal structure of 4α-hy­droxy-5α,8β(H)-eudesm-7(11)-en-8,12-olide monohydrate
Source: Acta Crystallogr E Crystallogr Commun. 2015 Jun 27;71(Pt 7):o518. doi: 10.1107/S2056989015011251 (PMC4518932; doi:10.1107/S2056989015011251)
Supplement: Supplementary file 2 [file e-71-0o518-Isup2.hkl]

# 
# h,k,l, Fc-squared, Fo-squared, sigma(Fo-squared) and status flag 
# 
data_I 
_shelx_title '    I in P2(1)' 
_shelx_refln_list_code          4 
_shelx_F_calc_maximum       73.40 
_exptl_crystal_F_000       292.00 
_reflns_d_resolution_high  0.8578 
 
loop_ 
 _symmetry_equiv_pos_as_xyz 
 'x, y, z' 
 '-x, y+1/2, -z' 
 
_cell_length_a    10.2495 
_cell_length_b     7.1061 
_cell_length_c    10.5275 
_cell_angle_alpha  90.000 
_cell_angle_beta  100.026 
_cell_angle_gamma  90.000 
 
_shelx_F_squared_multiplier     1.000 
 
loop_ 
 _refln_index_h 
 _refln_index_k 
 _refln_index_l 
 _refln_F_squared_calc 
 _refln_F_squared_meas 
 _refln_F_squared_sigma 
 _refln_observed_status 
   1   0   0     1575.56      847.71     22.12 o 
   2   0   0      120.98      131.49      3.46 o 
   3   0   0       42.85       48.54      1.40 o 
   4   0   0       79.93       78.51      2.22 o 
   5   0   0       88.58       88.47      2.48 o 
   6   0   0       17.24       16.44      0.51 o 
   7   0   0       13.92       15.56      0.82 o 
   8   0   0       11.13       10.65      0.71 o 
   9   0   0        1.95        1.48      0.26 o 
  11   0   0        1.85        1.90      0.26 o 
   1   1   0     3115.67     1812.16     47.06 o 
   2   1   0      417.59      397.22      7.28 o 
   3   1   0      235.21      228.20      6.00 o 
   4   1   0        8.52        7.11      0.20 o 
   5   1   0       83.88       89.15      1.44 o 
   6   1   0      317.42      340.56      5.72 o 
   7   1   0       93.62      102.20      2.22 o 
   8   1   0       29.29       28.62      1.27 o 
   9   1   0       73.18       67.83      0.98 o 
  10   1   0        8.67        8.28      0.29 o 
  11   1   0        1.61        1.21      0.15 o 
   0   2   0     4197.14     2574.20     66.88 o 
   1   2   0     3824.34     2621.08     48.28 o 
   2   2   0      869.97      926.29     23.86 o 
   3   2   0      867.43      855.45     15.51 o 
   4   2   0      359.41      373.04      6.87 o 
   5   2   0       42.35       56.34      1.72 o 
   6   2   0        0.01        0.49      0.37 o 
   7   2   0        6.48        5.21      0.30 o 
   8   2   0       27.34       27.09      1.55 o 
   9   2   0        7.46        7.06      0.23 o 
  10   2   0       29.15       29.32      0.48 o 
  11   2   0        2.48        2.81      0.20 o 
   1   3   0      102.66      102.40      1.45 o 
   2   3   0      810.59      820.41     12.20 o 
   3   3   0      323.09      356.97      5.41 o 
   4   3   0      325.41      346.41      7.46 o 
   5   3   0      190.94      211.60      5.68 o 
   6   3   0      167.09      179.39      4.94 o 
   7   3   0       13.18       15.92      0.57 o 
   8   3   0       29.82       29.15      0.53 o 
   9   3   0        3.79        4.13      0.20 o 
  10   3   0        2.70        2.34      0.16 o 
   0   4   0      694.76      731.07     13.36 o 
   1   4   0      861.92      893.32     13.32 o 
   2   4   0      254.84      281.00      6.61 o 
   3   4   0       91.33       96.68      1.97 o 
   4   4   0        9.17        9.67      0.53 o 
   5   4   0       44.12       46.72      1.56 o 
   6   4   0       46.66       42.70      1.51 o 
   7   4   0       31.42       27.79      0.77 o 
   8   4   0        3.58        4.75      0.32 o 
   9   4   0        7.54        7.97      0.32 o 
  10   4   0        0.30        0.37      0.15 o 
   1   5   0       63.68       71.16      1.78 o 
   2   5   0       72.10       81.91      2.46 o 
   3   5   0       31.74       34.75      1.27 o 
   4   5   0        2.63        2.19      0.32 o 
   5   5   0        2.18        2.48      0.17 o 
   6   5   0       25.39       22.80      0.67 o 
   7   5   0       36.76       39.59      2.29 o 
   8   5   0       14.19       15.22      0.66 o 
   9   5   0        0.26        0.13      0.09 o 
   0   6   0       53.56       58.89      1.92 o 
   1   6   0      117.77      113.86      1.78 o 
   2   6   0       27.91       28.87      0.52 o 
   3   6   0       17.79       16.01      0.79 o 
   4   6   0        8.06        7.40      0.32 o 
   5   6   0        0.23        0.25      0.12 o 
   6   6   0        5.73        8.34      0.41 o 
   7   6   0        2.34        1.98      0.26 o 
   8   6   0        8.42       10.40      0.31 o 
   1   7   0       20.97       22.35      0.43 o 
   2   7   0       16.86       16.61      0.36 o 
   3   7   0        6.96        7.54      0.24 o 
   4   7   0        5.50        5.17      0.20 o 
   5   7   0        3.43        3.78      0.16 o 
   6   7   0        1.67        1.43      0.10 o 
   0   8   0       12.52       11.23      0.40 o 
   1   8   0        7.85        6.35      0.17 o 
   2   8   0        7.09        6.14      0.15 o 
   3   8   0        6.03        5.29      0.18 o 
 -11   0   1       16.03       16.81      0.66 o 
 -10   0   1       16.34       17.78      0.74 o 
  -9   0   1       14.29       14.52      0.50 o 
  -7   0   1        9.77       10.54      0.55 o 
  -6   0   1       14.48       13.77      0.58 o 
  -5   0   1      171.40      179.02      4.76 o 
  -4   0   1      113.84      135.12      2.56 o 
  -3   0   1      978.80      918.13     23.81 o 
  -2   0   1     1377.72     1043.35     27.40 o 
  -1   0   1      725.11      500.58     13.08 o 
   0   0   1      414.19      335.95      8.75 o 
   1   0   1     5387.08     2065.35     53.53 o 
   2   0   1       36.32       37.55      1.08 o 
   4   0   1       30.93       35.28      1.08 o 
   5   0   1      146.20      148.04      2.84 o 
   6   0   1       17.40       12.84      0.46 o 
   7   0   1       49.39       51.92      1.90 o 
   9   0   1       22.82       21.34      0.59 o 
  11   0   1        5.41        5.05      0.34 o 
 -11   1   1        2.33        2.54      0.16 o 
 -10   1   1       10.21        9.26      0.32 o 
  -9   1   1        4.21        3.87      0.49 o 
  -8   1   1       18.06       17.07      0.77 o 
  -7   1   1        0.12        0.46      0.10 o 
  -6   1   1       19.68       21.92      0.49 o 
  -5   1   1       80.29      101.59      1.63 o 
  -4   1   1      439.09      466.06      7.58 o 
  -3   1   1      163.42      169.81      3.19 o 
  -2   1   1      820.35      710.25     13.08 o 
  -1   1   1     2651.25     1547.67     22.94 o 
   0   1   1     2717.29     1513.48     22.70 o 
   1   1   1      119.42      129.33      2.41 o 
   2   1   1      440.82      413.05      7.58 o 
   3   1   1      331.04      317.93      8.32 o 
   4   1   1       13.88       18.68      0.48 o 
   5   1   1      360.41      383.05      7.39 o 
   6   1   1        1.45        2.00      0.34 o 
   7   1   1       57.59       55.88      1.35 o 
   8   1   1       26.97       26.29      1.22 o 
   9   1   1       24.93       24.56      0.64 o 
  10   1   1        7.65        7.80      0.28 o 
  11   1   1        0.18        0.00      0.13 o 
 -11   2   1        2.45        2.62      0.16 o 
 -10   2   1       13.26       12.58      0.36 o 
  -9   2   1       27.19       24.60      0.42 o 
  -8   2   1       81.30       81.31      2.80 o 
  -7   2   1       41.80       44.71      1.69 o 
  -5   2   1       39.09       35.35      0.67 o 
  -4   2   1     1092.37     1064.06     13.94 o 
  -3   2   1     1145.95     1106.52     20.07 o 
  -2   2   1      100.94      107.74      2.47 o 
  -1   2   1     1418.92     1200.18     18.57 o 
   0   2   1     2034.52     1645.68     30.05 o 
   1   2   1     1152.71     1071.04     27.98 o 
   2   2   1      105.70      133.57      3.59 o 
   3   2   1       59.84       68.83      1.38 o 
   4   2   1       35.96       34.46      1.08 o 
   5   2   1       11.24       15.03      0.83 o 
   6   2   1       45.60       51.19      1.22 o 
   7   2   1        9.53       10.01      0.44 o 
   8   2   1        3.49        3.63      0.33 o 
   9   2   1       27.05       27.16      0.55 o 
  10   2   1        5.15        5.60      0.23 o 
  11   2   1        0.80        0.70      0.11 o 
 -11   3   1        0.54        0.72      0.09 o 
 -10   3   1        2.98        2.58      0.14 o 
  -9   3   1       27.06       28.47      0.47 o 
  -8   3   1       53.99       53.03      0.99 o 
  -7   3   1       10.66       11.20      0.71 o 
  -6   3   1       26.20       24.68      0.98 o 
  -5   3   1        0.45        0.79      0.11 o 
  -4   3   1      136.75      151.47      2.91 o 
  -3   3   1      203.50      245.99      4.60 o 
  -2   3   1      293.25      332.97      4.48 o 
  -1   3   1       22.89       28.44      0.48 o 
   0   3   1       77.99       73.58      1.90 o 
   1   3   1       25.45       24.03      0.46 o 
   2   3   1      193.73      212.72      3.99 o 
   3   3   1      118.19      128.73      2.58 o 
   4   3   1      121.52      127.92      3.51 o 
   5   3   1       18.08       18.52      0.77 o 
   6   3   1       59.70       59.25      1.41 o 
   7   3   1       16.36       16.69      0.62 o 
   8   3   1        4.92        4.81      0.25 o 
   9   3   1        3.68        3.94      0.36 o 
  10   3   1        0.33        0.73      0.13 o 
 -10   4   1        4.28        3.73      0.16 o 
  -9   4   1       26.96       27.41      0.46 o 
  -8   4   1        3.01        4.52      0.21 o 
  -7   4   1       12.74       14.55      0.36 o 
  -6   4   1       20.32       21.14      0.92 o 
  -5   4   1        2.56        1.77      0.26 o 
  -4   4   1       17.45       15.19      0.53 o 
  -3   4   1       24.50       28.83      0.62 o 
  -2   4   1       16.53       15.95      0.40 o 
  -1   4   1      252.39      260.52      4.02 o 
   0   4   1      195.27      216.02      2.90 o 
   1   4   1      189.24      199.27      3.11 o 
   2   4   1      394.16      426.42      6.46 o 
   3   4   1      136.18      146.00      2.88 o 
   4   4   1      115.31      126.70      3.57 o 
   5   4   1       32.36       32.26      1.19 o 
   6   4   1       69.69       65.34      1.64 o 
   7   4   1       28.83       28.04      0.77 o 
   8   4   1        3.16        3.13      0.33 o 
   9   4   1        2.77        3.17      0.21 o 
  10   4   1        1.01        1.04      0.24 o 
  -9   5   1        0.62        1.13      0.11 o 
  -8   5   1        1.87        1.75      0.20 o 
  -7   5   1        8.54        8.35      0.44 o 
  -6   5   1       42.44       42.29      0.74 o 
  -5   5   1       39.61       41.57      0.75 o 
  -4   5   1       29.85       31.89      1.22 o 
  -3   5   1       15.21       14.64      0.71 o 
  -2   5   1       70.87       76.84      2.35 o 
  -1   5   1       68.03       72.25      1.57 o 
   0   5   1       17.91       28.89      4.66 o 
   1   5   1      111.77      113.79      2.32 o 
   2   5   1       65.95       65.56      2.01 o 
   3   5   1        2.66        2.11      0.29 o 
   4   5   1       43.66       43.65      1.48 o 
   5   5   1       36.39       36.14      0.61 o 
   6   5   1        0.94        0.95      0.20 o 
   7   5   1        5.93        5.10      0.45 o 
   8   5   1        1.88        1.93      0.18 o 
   9   5   1        6.69        7.09      0.25 o 
  -8   6   1        8.02        7.56      0.25 o 
  -7   6   1        7.93        9.90      0.32 o 
  -6   6   1        0.39        0.43      0.18 o 
  -5   6   1        0.38        0.13      0.09 o 
  -4   6   1        9.78        8.14      0.27 o 
  -3   6   1       13.46       13.24      0.31 o 
  -2   6   1        1.12        1.29      0.09 o 
  -1   6   1       39.82       38.75      0.75 o 
   0   6   1       50.02       48.22      0.73 o 
   1   6   1       71.50       72.46      1.22 o 
   2   6   1       78.88       79.27      1.05 o 
   3   6   1        2.31        1.71      0.14 o 
   4   6   1        0.73        0.74      0.14 o 
   5   6   1        0.90        1.49      0.17 o 
   6   6   1        0.56        0.52      0.12 o 
   7   6   1       14.80       16.96      0.66 o 
  -6   7   1        3.01        3.56      0.18 o 
  -5   7   1        1.70        2.95      0.19 o 
  -4   7   1        0.19        0.11      0.07 o 
  -3   7   1        9.35        8.52      0.23 o 
  -2   7   1       13.04       13.14      0.28 o 
  -1   7   1       17.85       17.63      0.30 o 
   0   7   1        7.34        7.76      0.19 o 
   1   7   1       35.29       35.35      0.59 o 
   2   7   1       12.35       13.79      0.32 o 
   3   7   1        3.43        3.67      0.32 o 
   4   7   1        0.95        0.98      0.14 o 
   5   7   1        0.19        0.36      0.10 o 
   6   7   1        3.64        3.79      0.32 o 
  -3   8   1        2.29        2.21      0.11 o 
  -2   8   1        2.68        2.91      0.12 o 
  -1   8   1        3.08        2.52      0.12 o 
   0   8   1       15.90       14.74      0.35 o 
   1   8   1       11.22       10.10      0.23 o 
   2   8   1        7.44        6.57      0.20 o 
 -11   0   2       18.43       18.45      0.50 o 
 -10   0   2       33.92       35.49      1.11 o 
  -9   0   2       84.46       77.18      2.43 o 
  -8   0   2       96.50       94.86      2.83 o 
  -7   0   2      137.06      132.94      3.73 o 
  -6   0   2      129.02      129.61      3.57 o 
  -5   0   2      135.77      133.03      3.49 o 
  -4   0   2        8.62       10.91      0.31 o 
  -3   0   2      119.05      126.12      3.38 o 
  -2   0   2       37.65       43.92      1.22 o 
  -1   0   2     1387.37      909.99     23.83 o 
   0   0   2      134.95      160.60      4.17 o 
   1   0   2      439.69      455.42     11.76 o 
   2   0   2     1461.96     1237.14     32.42 o 
   4   0   2      105.70      117.16      3.20 o 
   5   0   2       62.23       73.33      2.17 o 
   6   0   2        1.52        2.11      0.29 o 
   8   0   2       16.11       12.74      0.69 o 
   9   0   2      132.78      130.70      2.30 o 
  10   0   2        0.01        0.00      0.13 o 
  11   0   2        2.16        2.27      0.24 o 
 -11   1   2        9.71        9.93      0.31 o 
 -10   1   2       34.39       36.15      0.82 o 
  -9   1   2       67.34       62.70      1.70 o 
  -8   1   2       11.81       13.14      0.49 o 
  -7   1   2       28.72       28.04      0.73 o 
  -6   1   2       38.46       41.34      0.77 o 
  -5   1   2      183.32      201.29      3.09 o 
  -4   1   2       77.82       81.55      1.13 o 
  -3   1   2       50.45       63.78      1.27 o 
  -2   1   2      240.63      227.91      3.56 o 
  -1   1   2      481.89      449.68     16.08 o 
   0   1   2     1160.15      955.74     15.71 o 
   1   1   2      349.90      326.36      7.05 o 
   2   1   2       56.91       64.84      1.82 o 
   3   1   2     1529.04     1319.82     34.01 o 
   4   1   2      212.64      237.49      4.42 o 
   5   1   2      276.22      285.48      4.50 o 
   6   1   2      241.05      253.56      5.05 o 
   7   1   2      130.18      118.26      5.58 o 
   8   1   2      282.89      280.78      6.63 o 
   9   1   2       14.81       12.27      0.30 o 
  10   1   2        2.75        2.87      0.22 o 
  11   1   2        2.27        1.66      0.14 o 
 -11   2   2       11.93       11.24      0.36 o 
 -10   2   2      117.78      119.68      4.28 o 
  -9   2   2      114.20      105.10      1.67 o 
  -8   2   2       15.25       14.30      0.82 o 
  -7   2   2       36.80       37.60      1.32 o 
  -6   2   2        2.20        1.81      0.13 o 
  -5   2   2       19.80       22.26      0.57 o 
  -4   2   2       83.48       82.34      1.15 o 
  -3   2   2      396.21      374.64      7.62 o 
  -2   2   2      471.29      504.78      9.77 o 
  -1   2   2      524.95      492.74      5.86 o 
   0   2   2       73.50       71.83      1.53 o 
   1   2   2      273.95      276.69      7.27 o 
   2   2   2       13.30       12.76      0.45 o 
   3   2   2       92.29       98.44      2.68 o 
   4   2   2      323.18      346.99      6.70 o 
   5   2   2      339.17      363.99      7.07 o 
   6   2   2       38.88       44.30      1.11 o 
   7   2   2       87.42       91.23      3.32 o 
   8   2   2       44.56       46.71      0.86 o 
   9   2   2        5.93        5.79      0.30 o 
  10   2   2        4.32        5.43      0.63 o 
 -11   3   2        1.29        1.67      0.12 o 
 -10   3   2        5.14        5.41      0.24 o 
  -9   3   2       57.74       57.80      0.75 o 
  -8   3   2       22.07       18.82      0.42 o 
  -5   3   2        2.40        3.57      0.21 o 
  -4   3   2       67.67       80.77      1.41 o 
  -3   3   2       94.91      112.69      1.87 o 
  -2   3   2      356.29      392.94      6.14 o 
  -1   3   2      355.31      396.69      6.18 o 
   0   3   2       20.10       33.77      0.71 o 
   1   3   2      117.66      113.52      3.04 o 
   2   3   2       91.89       84.87      2.35 o 
   3   3   2      132.83      140.07      3.78 o 
   4   3   2      420.89      450.44      8.65 o 
   5   3   2      355.61      372.30      7.27 o 
   6   3   2       22.90       24.03      0.72 o 
   7   3   2        6.75        7.64      0.31 o 
   8   3   2       35.77       34.51      0.96 o 
   9   3   2       10.35       10.91      0.71 o 
  10   3   2        7.45        7.83      0.29 o 
 -10   4   2       11.32        9.98      0.27 o 
  -9   4   2       18.07       17.49      0.35 o 
  -8   4   2       88.51       87.79      1.03 o 
  -7   4   2       37.33       38.69      0.71 o 
  -5   4   2        1.51        2.16      0.24 o 
  -4   4   2       15.45       19.34      0.63 o 
  -3   4   2       83.39       86.83      1.53 o 
  -2   4   2       12.41       15.55      0.51 o 
  -1   4   2       91.94       87.22      1.77 o 
   0   4   2       85.72       94.06      1.54 o 
   1   4   2        5.03        7.42      0.55 o 
   2   4   2       39.13       44.72      1.00 o 
   3   4   2       14.58       14.08      0.61 o 
   4   4   2        4.79        5.74      0.28 o 
   5   4   2       46.59       51.92      1.23 o 
   6   4   2       49.05       50.97      0.95 o 
   7   4   2        2.38        2.21      0.18 o 
   8   4   2        6.88        7.30      0.32 o 
   9   4   2        6.56        7.51      0.30 o 
  -9   5   2        2.44        3.06      0.15 o 
  -8   5   2        4.39        4.09      0.24 o 
  -7   5   2        1.99        1.74      0.13 o 
  -6   5   2       21.85       19.16      0.37 o 
  -5   5   2       29.92       30.90      0.78 o 
  -4   5   2        3.73        3.78      0.37 o 
  -3   5   2        7.41       10.23      0.58 o 
  -2   5   2        3.34        2.54      0.34 o 
  -1   5   2       10.76       11.45      0.42 o 
   0   5   2       48.74       46.29      1.28 o 
   1   5   2       28.70       30.88      0.81 o 
   2   5   2      124.18      115.87      2.39 o 
   3   5   2       14.30       16.36      0.71 o 
   4   5   2       63.89       61.26      1.24 o 
   5   5   2       10.35       11.48      0.33 o 
   6   5   2        0.13        0.16      0.11 o 
   7   5   2        0.67        0.47      0.13 o 
   8   5   2        0.66        1.20      0.32 o 
  -8   6   2        1.82        2.28      0.14 o 
  -7   6   2        4.62        5.08      0.25 o 
  -6   6   2        1.40        1.51      0.20 o 
  -5   6   2        4.46        4.77      0.18 o 
  -4   6   2       18.01       18.42      0.35 o 
  -3   6   2       19.62       20.25      0.31 o 
  -2   6   2        3.77        4.18      0.18 o 
  -1   6   2        5.65        5.53      0.17 o 
   0   6   2        9.30       10.29      0.21 o 
   1   6   2       65.55       62.61      0.69 o 
   2   6   2       38.48       35.29      0.50 o 
   3   6   2       15.38       13.49      0.61 o 
   4   6   2        4.26        4.64      0.24 o 
   5   6   2       12.88       12.84      0.55 o 
   6   6   2       18.46       18.60      0.66 o 
   7   6   2       16.94       17.65      0.48 o 
  -6   7   2        1.73        1.23      0.10 o 
  -5   7   2        2.45        2.33      0.11 o 
  -4   7   2        0.45        0.52      0.07 o 
  -3   7   2        6.47        5.51      0.16 o 
  -2   7   2        0.01        0.00      0.06 o 
  -1   7   2        7.14        8.48      0.20 o 
   0   7   2        4.60        3.70      0.24 o 
   1   7   2       12.90       12.27      0.30 o 
   2   7   2       13.92       13.52      0.31 o 
   3   7   2        2.40        1.98      0.15 o 
   4   7   2        6.84        8.88      0.28 o 
   5   7   2        7.11        6.72      0.22 o 
  -2   8   2        4.71        4.12      0.14 o 
  -1   8   2        1.09        1.28      0.09 o 
   0   8   2        4.78        4.46      0.15 o 
   1   8   2        2.33        2.08      0.14 o 
   2   8   2        1.59        1.70      0.09 o 
 -11   0   3        0.01        0.00      0.11 o 
 -10   0   3      232.71      220.59      4.84 o 
  -9   0   3       53.71       50.90      1.10 o 
  -8   0   3       51.67       43.89      1.51 o 
  -7   0   3       30.81       33.11      1.16 o 
  -6   0   3        3.19        3.20      0.24 o 
  -5   0   3        0.05        0.17      0.13 o 
  -4   0   3      137.77      167.78      3.15 o 
  -3   0   3      157.44      129.39      4.52 o 
  -2   0   3      107.18       93.27      2.87 o 
  -1   0   3        0.60        0.00      0.06 o 
   0   0   3       60.71       74.46      2.01 o 
   1   0   3     1295.61     1110.63     29.17 o 
   2   0   3       38.85       33.40      1.00 o 
   3   0   3       24.85       34.56      1.08 o 
   4   0   3      530.17      571.89     14.72 o 
   5   0   3        0.76        0.63      0.16 o 
   6   0   3       22.94       24.92      1.00 o 
   7   0   3        0.38        0.40      0.21 o 
   8   0   3      125.76      116.62      2.09 o 
   9   0   3        4.62        5.76      0.40 o 
  10   0   3        0.55        0.90      0.18 o 
 -11   1   3       17.44       19.21      0.44 o 
 -10   1   3        7.20        6.44      0.28 o 
  -9   1   3       43.09       39.62      0.66 o 
  -8   1   3        7.48        8.18      0.41 o 
  -6   1   3        7.06        7.84      0.25 o 
  -5   1   3       15.32       15.22      0.30 o 
  -4   1   3       52.78       62.54      0.82 o 
  -3   1   3        1.95        2.04      0.09 o 
  -2   1   3      469.06      465.08      7.25 o 
  -1   1   3      356.45      375.78      9.80 o 
   0   1   3     1092.02      921.76     27.17 o 
   1   1   3      527.20      540.06     19.58 o 
   2   1   3      898.52      828.98     12.57 o 
   3   1   3      568.30      591.62     10.72 o 
   4   1   3     1018.13      981.15     17.66 o 
   5   1   3      184.61      193.35      3.71 o 
   6   1   3      160.93      159.79      3.20 o 
   7   1   3       79.05       81.97      2.54 o 
   8   1   3       54.49       49.92      0.95 o 
   9   1   3       26.36       25.17      0.52 o 
  10   1   3        1.04        0.96      0.15 o 
 -11   2   3       12.59       12.58      0.53 o 
 -10   2   3        5.99        5.88      0.33 o 
  -9   2   3      113.66      107.27      2.26 o 
  -7   2   3       29.34       25.62      0.69 o 
  -6   2   3        0.38        0.24      0.20 o 
  -5   2   3       11.34       13.76      0.30 o 
  -4   2   3       19.43       15.86      0.31 o 
  -3   2   3       56.35       61.85      0.90 o 
  -2   2   3       23.67       28.85      0.47 o 
  -1   2   3      239.42      271.63      3.94 o 
   0   2   3      223.81      200.95      4.73 o 
   1   2   3      320.18      296.64      7.72 o 
   2   2   3      149.73      151.20      2.85 o 
   3   2   3       43.95       45.75      1.02 o 
   4   2   3      101.08      103.41      1.74 o 
   5   2   3       35.47       41.01      1.01 o 
   6   2   3      325.90      324.31      6.39 o 
   7   2   3      214.26      212.42      3.85 o 
   8   2   3       12.83       12.91      0.45 o 
   9   2   3        2.95        2.74      0.21 o 
  10   2   3       12.03       12.68      0.53 o 
 -11   3   3        5.08        5.18      0.27 o 
 -10   3   3        6.20        7.52      0.28 o 
  -9   3   3        2.67        2.87      0.19 o 
  -8   3   3       13.14       11.85      0.28 o 
  -6   3   3       38.64       43.81      1.82 o 
  -5   3   3       46.65       45.28      1.36 o 
  -4   3   3      190.72      202.00      3.45 o 
  -3   3   3      141.49      143.06      2.01 o 
  -2   3   3       51.53       58.74      1.15 o 
  -1   3   3      207.22      206.15      3.15 o 
   0   3   3      165.55      164.41      3.10 o 
   1   3   3      106.50      111.42      2.15 o 
   2   3   3       21.56       18.87      0.66 o 
   3   3   3        9.58       10.62      0.48 o 
   4   3   3       51.46       56.89      1.28 o 
   5   3   3      290.46      304.51      5.98 o 
   6   3   3       24.02       27.33      0.78 o 
   7   3   3       20.24       21.91      0.50 o 
   8   3   3        3.93        2.93      0.37 o 
   9   3   3        6.61        6.97      0.29 o 
  10   3   3        3.23        2.67      0.49 o 
 -10   4   3       14.18       15.40      0.32 o 
  -9   4   3       20.54       20.30      0.36 o 
  -8   4   3       38.50       38.68      0.58 o 
  -7   4   3        2.09        2.42      0.18 o 
  -5   4   3        1.13        1.85      0.37 o 
  -4   4   3       16.05       15.38      0.90 o 
  -3   4   3       72.23       77.67      1.79 o 
  -2   4   3       30.86       42.58      0.83 o 
  -1   4   3       12.92       12.95      0.50 o 
   0   4   3       26.98       30.75      0.75 o 
   1   4   3        5.73        4.68      0.21 o 
   2   4   3      133.75      118.70      3.25 o 
   3   4   3       82.34       86.67      2.48 o 
   4   4   3       36.77       37.44      1.27 o 
   5   4   3       40.06       37.83      0.85 o 
   6   4   3       61.12       62.62      2.01 o 
   7   4   3        5.70        6.46      0.36 o 
   8   4   3        7.62        7.64      0.31 o 
   9   4   3        4.60        4.43      0.21 o 
  -9   5   3        0.53        0.61      0.08 o 
  -8   5   3        3.43        2.88      0.14 o 
  -7   5   3        2.19        2.13      0.14 o 
  -6   5   3        5.21        4.86      0.26 o 
  -5   5   3       10.52       10.00      0.32 o 
  -4   5   3       11.92       11.39      0.55 o 
  -3   5   3       35.60       33.72      1.00 o 
  -2   5   3        6.42        6.26      0.59 o 
  -1   5   3       30.68       27.69      0.78 o 
   0   5   3        8.44        8.68      0.37 o 
   1   5   3      102.88       94.14      1.89 o 
   2   5   3        5.13        4.37      0.30 o 
   3   5   3        3.00        2.64      0.21 o 
   4   5   3       35.29       40.47      0.67 o 
   5   5   3       65.79       66.64      1.15 o 
   6   5   3        8.28        6.87      0.40 o 
   7   5   3        5.72        5.60      0.34 o 
   8   5   3        2.68        3.17      0.24 o 
  -8   6   3        9.68       10.00      0.23 o 
  -7   6   3        7.44        8.25      0.23 o 
  -6   6   3        1.53        1.91      0.13 o 
  -5   6   3        7.76        7.49      0.21 o 
  -4   6   3        9.86       12.25      0.27 o 
  -3   6   3        7.79        7.13      0.19 o 
  -2   6   3        4.89        4.03      0.14 o 
  -1   6   3        2.99        3.11      0.15 o 
   0   6   3       12.33       11.95      0.27 o 
   1   6   3       25.38       23.92      0.37 o 
   2   6   3       18.61       18.93      0.44 o 
   3   6   3        5.44        5.29      0.41 o 
   4   6   3        1.80        1.53      0.15 o 
   5   6   3        1.84        2.32      0.48 o 
   6   6   3        5.85        5.46      0.32 o 
   7   6   3        4.48        5.23      0.26 o 
  -6   7   3        3.11        3.08      0.12 o 
  -5   7   3        3.69        4.01      0.13 o 
  -4   7   3        1.06        1.00      0.09 o 
  -3   7   3        1.82        1.38      0.08 o 
  -2   7   3        4.57        5.00      0.15 o 
  -1   7   3        1.29        1.39      0.09 o 
   0   7   3       17.57       16.77      0.30 o 
   1   7   3        1.87        2.09      0.11 o 
   2   7   3        6.92        7.81      0.25 o 
   3   7   3        3.28        2.63      0.17 o 
   4   7   3        1.15        0.79      0.10 o 
   5   7   3        0.43        0.40      0.09 o 
  -1   8   3        2.56        1.92      0.17 o 
   0   8   3        0.28        0.25      0.06 o 
 -11   0   4       57.21       56.93      1.06 o 
 -10   0   4       12.79       12.22      0.78 o 
  -9   0   4       36.85       34.77      1.29 o 
  -8   0   4        2.37        2.11      0.29 o 
  -7   0   4       16.21       15.54      0.69 o 
  -6   0   4       30.38       34.96      1.73 o 
  -5   0   4        6.12        5.15      0.22 o 
  -4   0   4       16.45       19.96      0.83 o 
  -3   0   4        1.77        2.70      0.18 o 
  -2   0   4     2711.28     2012.85     52.69 o 
  -1   0   4      104.92      124.75      3.33 o 
   0   0   4       43.74       43.04      1.24 o 
   1   0   4        3.50        2.46      0.18 o 
   2   0   4        5.59        6.00      0.29 o 
   3   0   4     1020.30     1056.59     26.95 o 
   4   0   4       22.16       31.52      1.11 o 
   5   0   4        1.90        5.15      0.40 o 
   6   0   4       95.68      101.57      3.04 o 
   7   0   4      157.77      140.84      2.67 o 
   8   0   4       18.32       16.62      0.71 o 
   9   0   4        3.38        3.88      0.34 o 
  10   0   4        5.04        5.71      0.34 o 
 -11   1   4       23.46       23.27      0.46 o 
 -10   1   4       58.94       57.77      1.12 o 
  -9   1   4        0.18        0.40      0.16 o 
  -8   1   4        6.31        6.27      0.36 o 
  -7   1   4        8.53        8.88      0.41 o 
  -6   1   4       49.90       54.53      1.01 o 
  -5   1   4      203.84      217.64      2.92 o 
  -4   1   4      502.01      502.94      5.96 o 
  -3   1   4       49.54       55.81      0.73 o 
  -2   1   4      881.95      821.24     13.46 o 
  -1   1   4       48.86       58.16      0.94 o 
   0   1   4      558.20      539.52      8.05 o 
   1   1   4      731.49      702.93      9.02 o 
   2   1   4      353.79      368.88      5.54 o 
   3   1   4       74.76       82.40      1.67 o 
   4   1   4       24.58       32.04      0.78 o 
   5   1   4        1.74        2.57      0.25 o 
   6   1   4        4.17        6.13      0.33 o 
   7   1   4        6.92        7.01      0.36 o 
   8   1   4        1.08        0.74      0.12 o 
   9   1   4        1.47        1.30      0.17 o 
  10   1   4        6.63        5.90      0.33 o 
 -11   2   4        3.86        4.16      0.20 o 
 -10   2   4       33.46       32.38      0.75 o 
  -9   2   4       22.28       20.55      0.70 o 
  -8   2   4       16.42       13.99      0.46 o 
  -7   2   4        4.31        5.30      0.24 o 
  -6   2   4        8.08        8.76      0.29 o 
  -5   2   4        8.03        9.74      0.24 o 
  -4   2   4       39.31       44.56      0.84 o 
  -3   2   4        4.99        5.96      0.20 o 
  -2   2   4      292.32      296.76      4.01 o 
  -1   2   4     1036.20     1023.83     16.63 o 
   0   2   4       68.01       78.46      1.63 o 
   1   2   4       50.96       57.85      1.16 o 
   2   2   4       42.69       37.33      0.66 o 
   3   2   4       56.92       60.22      1.29 o 
   4   2   4        3.23        2.50      0.20 o 
   5   2   4       25.66       23.84      0.69 o 
   6   2   4        5.17        4.78      0.42 o 
   7   2   4       64.26       61.74      1.03 o 
   8   2   4       10.14        9.05      0.29 o 
   9   2   4        6.71        6.28      0.23 o 
  10   2   4        6.48        7.00      0.34 o 
 -10   3   4        0.81        0.70      0.09 o 
  -9   3   4        1.98        2.18      0.15 o 
  -8   3   4       24.44       22.45      0.51 o 
  -6   3   4       83.60       79.88      2.93 o 
  -5   3   4       14.07       16.92      0.98 o 
  -4   3   4      201.56      202.38      3.27 o 
  -3   3   4       15.28       18.14      0.53 o 
  -2   3   4       32.20       31.24      0.68 o 
  -1   3   4       87.65       94.36      1.84 o 
   0   3   4      243.02      243.42      6.47 o 
   1   3   4      276.63      300.39      7.95 o 
   2   3   4      140.26      151.73      2.31 o 
   3   3   4       36.45       38.90      1.24 o 
   4   3   4       15.73       15.19      0.66 o 
   5   3   4      126.50      122.66      3.49 o 
   6   3   4       93.35       89.65      1.76 o 
   7   3   4       32.70       30.95      0.71 o 
   8   3   4        0.72        0.53      0.16 o 
   9   3   4       13.88       14.61      0.55 o 
 -10   4   4        0.70        0.76      0.14 o 
  -9   4   4        1.60        1.34      0.13 o 
  -8   4   4       11.56       10.49      0.30 o 
  -7   4   4       27.18       26.91      0.51 o 
  -5   4   4       92.18      106.07      3.73 o 
  -4   4   4       71.86       82.34      2.99 o 
  -3   4   4      112.99      101.22      2.11 o 
  -2   4   4      103.03      101.26      2.64 o 
  -1   4   4       31.31       38.16      1.19 o 
   0   4   4        1.20        1.19      0.18 o 
   1   4   4        2.87        3.30      0.29 o 
   2   4   4       11.50        7.69      0.42 o 
   3   4   4        5.78        5.50      0.34 o 
   4   4   4       21.23       19.13      0.79 o 
   5   4   4       22.19       20.25      0.42 o 
   6   4   4       66.71       63.73      1.66 o 
   8   4   4       11.84       12.92      0.50 o 
  -9   5   4        4.25        3.19      0.17 o 
  -8   5   4        8.44        8.49      0.24 o 
  -7   5   4        2.62        2.28      0.13 o 
  -6   5   4        6.75        5.60      0.23 o 
  -5   5   4       77.22       76.01      0.93 o 
  -4   5   4        3.03        2.24      0.14 o 
  -3   5   4       30.52       34.69      1.16 o 
  -2   5   4       10.04       11.34      0.58 o 
  -1   5   4       55.54       61.88      1.80 o 
   0   5   4       37.53       41.30      1.32 o 
   1   5   4       13.50       13.08      0.63 o 
   2   5   4        5.00        4.30      0.61 o 
   3   5   4        3.61        4.00      0.26 o 
   4   5   4       69.22       67.04      1.15 o 
   5   5   4       10.61       11.04      0.34 o 
   6   5   4        3.29        4.37      0.33 o 
   7   5   4        1.22        1.43      0.18 o 
  -7   6   4        0.50        0.56      0.08 o 
  -6   6   4        1.38        1.89      0.20 o 
  -5   6   4        0.26        0.34      0.07 o 
  -4   6   4       15.52       16.39      0.30 o 
  -3   6   4       30.04       29.33      0.41 o 
  -2   6   4       10.65        8.16      0.20 o 
  -1   6   4       13.50       13.68      0.30 o 
   0   6   4       20.45       19.51      0.38 o 
   1   6   4        8.30        7.42      0.23 o 
   2   6   4        6.66        6.36      0.25 o 
   3   6   4       32.54       34.47      0.66 o 
   4   6   4        2.01        2.63      0.20 o 
   5   6   4        2.85        2.26      0.26 o 
   6   6   4        3.41        3.12      0.16 o 
  -5   7   4        0.47        0.59      0.08 o 
  -4   7   4        0.02        0.10      0.07 o 
  -3   7   4        1.48        1.99      0.12 o 
  -2   7   4        1.49        1.38      0.10 o 
  -1   7   4        0.10        0.11      0.05 o 
   0   7   4        0.45        0.42      0.06 o 
   1   7   4       12.26       10.16      0.21 o 
   2   7   4       13.14       13.07      0.32 o 
   3   7   4        0.87        0.79      0.11 o 
   4   7   4        5.87        5.96      0.25 o 
 -11   0   5       24.98       25.02      0.79 o 
 -10   0   5        6.08        5.02      0.40 o 
  -9   0   5        0.59        0.61      0.21 o 
  -8   0   5       38.82       35.62      1.27 o 
  -7   0   5        0.89        0.53      0.16 o 
  -6   0   5        7.40        8.01      0.42 o 
  -5   0   5      174.79      158.05      3.04 o 
  -4   0   5       20.92       16.50      0.44 o 
  -3   0   5     1825.25     1459.87     28.15 o 
  -2   0   5       32.24       31.12      0.68 o 
  -1   0   5      358.82      378.65     13.30 o 
   0   0   5       44.72       55.85      1.13 o 
   1   0   5       42.66       41.46      0.90 o 
   2   0   5        0.32        0.11      0.06 o 
   3   0   5        1.85        1.90      0.24 o 
   4   0   5        0.06        0.00      0.11 o 
   5   0   5      208.08      209.38      5.76 o 
   6   0   5        2.67        1.53      0.32 o 
   7   0   5        0.96        0.58      0.18 o 
   8   0   5        1.02        0.79      0.21 o 
   9   0   5        6.67        6.63      0.40 o 
 -11   1   5        8.62        9.50      0.35 o 
 -10   1   5        4.74        4.70      0.40 o 
  -9   1   5       22.76       23.19      0.71 o 
  -8   1   5       47.93       47.39      1.11 o 
  -7   1   5        0.62        0.96      0.14 o 
  -6   1   5       34.94       47.03      1.04 o 
  -5   1   5      237.85      260.47      3.46 o 
  -4   1   5      359.30      371.53      5.01 o 
  -3   1   5      217.37      209.20      3.21 o 
  -2   1   5      591.20      624.36      7.79 o 
  -1   1   5      289.09      306.06      3.88 o 
   0   1   5       46.12       47.54      0.69 o 
   1   1   5      122.49      120.98      1.64 o 
   2   1   5       82.61       89.01      1.47 o 
   3   1   5       71.09       73.76      1.55 o 
   4   1   5       29.26       29.72      1.23 o 
   5   1   5       31.30       35.59      0.93 o 
   6   1   5       10.11        8.43      0.41 o 
   7   1   5       10.48       10.14      0.38 o 
   8   1   5       11.56       12.04      0.40 o 
   9   1   5        5.84        6.63      0.40 o 
 -11   2   5        7.31        7.30      0.19 o 
 -10   2   5        8.99        9.01      0.24 o 
  -9   2   5        5.17        4.27      0.21 o 
  -8   2   5        0.41        0.31      0.07 o 
  -7   2   5       49.47       48.39      1.15 o 
  -6   2   5      238.50      227.79      4.63 o 
  -5   2   5       90.79       97.31      2.12 o 
  -4   2   5       47.99       49.40      0.91 o 
  -3   2   5       17.59       17.97      0.78 o 
  -2   2   5       97.57      102.87      4.40 o 
  -1   2   5       28.05       31.13      0.60 o 
   0   2   5        1.55        3.14      0.24 o 
   1   2   5       39.51       40.71      0.90 o 
   2   2   5        6.13        7.54      0.24 o 
   3   2   5       82.84       88.04      1.44 o 
   4   2   5       16.90       19.25      0.78 o 
   5   2   5       63.51       61.73      1.43 o 
   6   2   5       60.21       57.26      1.23 o 
   7   2   5       21.13       20.22      0.79 o 
   8   2   5        2.98        3.50      0.37 o 
   9   2   5       13.37       13.86      0.38 o 
 -10   3   5        0.50        0.35      0.08 o 
  -9   3   5       34.64       36.32      0.55 o 
  -8   3   5       48.07       44.60      0.65 o 
  -7   3   5       15.95       17.11      0.35 o 
  -5   3   5      360.35      364.15      7.26 o 
  -4   3   5       25.64       28.45      0.87 o 
  -3   3   5        7.25        8.19      0.25 o 
  -2   3   5       88.90       99.88      2.88 o 
  -1   3   5      120.50      124.62      3.51 o 
   0   3   5      125.32      126.04      3.57 o 
   1   3   5       15.71       17.53      0.67 o 
   2   3   5        2.73        3.32      0.26 o 
   3   3   5        4.13        4.04      0.30 o 
   4   3   5        2.93        3.04      0.29 o 
   5   3   5       14.41       12.27      0.42 o 
   6   3   5        8.05        9.09      0.55 o 
   7   3   5        7.74        7.95      0.48 o 
   8   3   5        6.68        5.92      0.25 o 
   9   3   5        5.31        5.39      0.29 o 
  -9   4   5        0.98        1.20      0.14 o 
  -8   4   5        8.57        9.56      0.24 o 
  -7   4   5        0.43        0.54      0.13 o 
  -6   4   5       40.43       40.98      0.53 o 
  -3   4   5        2.99        2.51      0.29 o 
  -2   4   5        4.32        6.00      0.40 o 
  -1   4   5        1.40        1.77      0.24 o 
   0   4   5       42.02       43.44      1.35 o 
   1   4   5        8.81        8.48      0.48 o 
   2   4   5        2.02        1.90      0.26 o 
   4   4   5       85.04       76.76      0.98 o 
   5   4   5       10.17        8.94      0.26 o 
   6   4   5       16.35       16.92      0.37 o 
   7   4   5       21.68       22.35      0.66 o 
  -8   5   5        1.64        1.81      0.16 o 
  -7   5   5        0.50        0.53      0.09 o 
  -6   5   5        2.01        3.13      0.50 o 
  -5   5   5       25.66       25.42      0.45 o 
  -4   5   5       21.31       22.98      0.36 o 
  -3   5   5        1.06        1.93      0.21 o 
  -2   5   5        4.69        4.84      0.40 o 
  -1   5   5       24.94       20.69      0.85 o 
   0   5   5       23.29       24.81      0.95 o 
   1   5   5       47.00       47.18      0.56 o 
   2   5   5       35.88       34.33      0.50 o 
   3   5   5       21.83       23.00      0.53 o 
   4   5   5        1.29        1.39      0.22 o 
   5   5   5       20.91       21.22      0.49 o 
   6   5   5        2.22        2.69      0.32 o 
   7   5   5        3.10        2.59      0.21 o 
  -7   6   5        6.83        6.91      0.44 o 
  -6   6   5       10.10        9.20      0.32 o 
  -5   6   5        4.46        4.21      0.26 o 
  -4   6   5        3.05        2.29      0.13 o 
  -3   6   5       22.11       22.34      0.47 o 
  -2   6   5        7.42        7.94      0.54 o 
  -1   6   5        0.72        0.73      0.08 o 
   0   6   5       15.37       14.94      0.30 o 
   1   6   5        0.35        0.33      0.06 o 
   2   6   5        4.25        4.65      0.26 o 
   3   6   5        4.42        4.93      0.20 o 
   4   6   5        2.90        2.20      0.15 o 
   5   6   5        5.03        4.98      0.18 o 
  -4   7   5        4.18        4.59      0.16 o 
  -3   7   5        0.41        0.37      0.08 o 
  -2   7   5        7.47        7.95      0.20 o 
  -1   7   5       18.45       17.99      0.33 o 
   0   7   5       12.71       13.52      0.73 o 
   1   7   5        4.99        4.69      0.21 o 
   2   7   5        3.53        3.73      0.26 o 
   3   7   5        2.38        1.98      0.21 o 
 -11   0   6        3.40        3.20      0.29 o 
 -10   0   6        0.45        0.34      0.21 o 
  -8   0   6       56.08       50.56      1.27 o 
  -7   0   6       11.36       10.81      0.53 o 
  -6   0   6        0.17        0.03      0.11 o 
  -5   0   6       11.30       11.12      0.48 o 
  -4   0   6       66.14       68.64      1.42 o 
  -3   0   6        1.90        5.16      0.45 o 
  -2   0   6      774.72      761.75     10.86 o 
  -1   0   6        8.34        5.92      0.22 o 
   0   0   6      189.08      185.96      3.51 o 
   1   0   6        2.65        6.39      0.37 o 
   2   0   6        7.69        7.46      0.36 o 
   3   0   6       15.47       12.16      0.61 o 
   4   0   6       37.98       33.95      1.27 o 
   5   0   6       33.32       46.77      1.66 o 
   6   0   6      129.66      117.43      2.23 o 
   7   0   6       71.93       72.80      1.93 o 
   8   0   6        6.86        6.13      0.40 o 
   9   0   6        0.00        0.00      0.11 o 
 -11   1   6        4.46        4.15      0.16 o 
 -10   1   6        2.92        2.08      0.18 o 
  -9   1   6       83.22       80.05      1.41 o 
  -8   1   6      219.04      199.29      2.76 o 
  -7   1   6       76.42       78.78      1.90 o 
  -6   1   6        8.69       10.48      0.35 o 
  -5   1   6       73.77       79.99      2.33 o 
  -4   1   6      238.57      245.30      3.79 o 
  -3   1   6      166.26      183.84      2.86 o 
  -2   1   6      189.46      181.15      3.00 o 
  -1   1   6      160.24      169.29      2.22 o 
   0   1   6       63.21       72.73      1.03 o 
   1   1   6      335.19      338.74      3.89 o 
   2   1   6       69.62       64.94      0.97 o 
   3   1   6       98.68      102.49      1.67 o 
   4   1   6       35.87       37.45      0.76 o 
   5   1   6       15.13       15.01      0.55 o 
   6   1   6       30.77       26.25      0.51 o 
   7   1   6        6.82        5.15      0.28 o 
   8   1   6        1.62        2.01      0.24 o 
   9   1   6        4.30        4.49      0.21 o 
 -10   2   6        0.42        0.46      0.10 o 
  -9   2   6        1.76        1.58      0.25 o 
  -8   2   6        2.93        2.64      0.17 o 
  -7   2   6       88.43       90.47      1.15 o 
  -6   2   6      189.80      185.18      5.07 o 
  -5   2   6       19.50       22.72      0.90 o 
  -4   2   6      201.93      197.04      5.31 o 
  -3   2   6      393.08      385.29      7.62 o 
  -2   2   6       22.40       19.97      0.66 o 
  -1   2   6        4.87        5.30      0.25 o 
   0   2   6        1.59        2.33      0.21 o 
   1   2   6       17.09       20.09      0.87 o 
   2   2   6       21.58       25.27      0.69 o 
   3   2   6      164.98      161.25      2.50 o 
   4   2   6      117.31      111.41      2.32 o 
   5   2   6       75.05       80.41      1.10 o 
   6   2   6       27.19       30.47      1.06 o 
   7   2   6       10.61       11.24      0.45 o 
   8   2   6        4.81        4.42      0.36 o 
 -10   3   6       10.24       10.16      0.22 o 
  -9   3   6       18.69       18.71      0.34 o 
  -8   3   6       28.10       26.58      0.44 o 
  -7   3   6       47.06       43.64      0.61 o 
  -6   3   6       95.87       90.78      1.32 o 
  -5   3   6      142.55      152.70      4.28 o 
  -4   3   6       24.88       24.31      0.95 o 
  -3   3   6       21.74       19.13      0.56 o 
  -2   3   6       65.07       77.33      1.32 o 
  -1   3   6        0.58        1.74      0.24 o 
   0   3   6       62.51       62.84      1.34 o 
   1   3   6      102.82      108.84      1.71 o 
   2   3   6      171.61      170.66      4.04 o 
   4   3   6       15.50       14.86      0.42 o 
   5   3   6        8.90        8.90      0.47 o 
   6   3   6        6.87        6.85      0.29 o 
   7   3   6        3.05        3.37      0.21 o 
   8   3   6        8.39        9.14      0.42 o 
  -9   4   6        6.64        7.86      0.18 o 
  -8   4   6        0.10        0.08      0.06 o 
  -7   4   6       13.87       12.52      0.26 o 
  -6   4   6       11.72        9.58      0.21 o 
  -5   4   6       28.67       29.48      0.41 o 
  -4   4   6       52.57       50.86      1.35 o 
  -3   4   6       14.69       15.43      0.50 o 
  -2   4   6       24.74       23.99      0.92 o 
  -1   4   6       31.34       29.43      0.78 o 
   0   4   6       61.77       63.19      1.92 o 
   1   4   6        7.16        6.84      0.45 o 
   2   4   6       20.33       20.69      0.56 o 
   3   4   6        4.97        5.95      0.26 o 
   4   4   6       21.59       22.74      0.45 o 
   5   4   6       45.73       49.08      0.76 o 
   6   4   6       31.87       34.23      0.67 o 
   7   4   6       19.07       19.03      0.55 o 
  -8   5   6       11.02       11.74      0.46 o 
  -7   5   6       23.55       24.13      0.58 o 
  -6   5   6        5.42        5.22      0.28 o 
  -5   5   6       23.96       26.06      0.50 o 
  -4   5   6       11.74       11.86      0.28 o 
  -3   5   6        7.35        7.23      0.23 o 
  -2   5   6        3.56        3.38      0.20 o 
  -1   5   6       35.65       31.92      0.78 o 
   0   5   6       41.58       38.23      0.68 o 
   1   5   6        5.72        4.81      0.15 o 
   2   5   6       14.62       13.66      0.27 o 
   3   5   6       20.13       19.71      0.38 o 
   4   5   6        9.31        9.19      0.24 o 
   5   5   6        3.94        3.06      0.26 o 
   6   5   6        0.87        1.45      0.16 o 
  -6   6   6        1.49        2.05      0.25 o 
  -5   6   6        0.61        0.54      0.12 o 
  -4   6   6        4.72        4.54      0.25 o 
  -3   6   6        3.77        3.75      0.18 o 
  -2   6   6        1.57        1.03      0.16 o 
  -1   6   6       35.47       32.83      0.58 o 
   0   6   6        4.29        4.62      0.25 o 
   1   6   6        1.95        2.24      0.36 o 
   2   6   6        1.25        0.74      0.18 o 
   3   6   6        4.58        4.56      0.16 o 
   4   6   6       12.00       11.58      0.49 o 
  -3   7   6        5.04        4.62      0.22 o 
  -2   7   6        4.95        5.40      0.21 o 
  -1   7   6        0.55        0.53      0.10 o 
   0   7   6       17.07       16.39      0.40 o 
   1   7   6       10.31        9.70      0.40 o 
 -10   0   7       10.69       10.12      0.40 o 
  -9   0   7       12.52       12.00      0.45 o 
  -8   0   7       57.75       55.54      1.32 o 
  -7   0   7      117.41      107.16      1.82 o 
  -6   0   7       11.89       12.84      0.58 o 
  -5   0   7        0.17        0.21      0.11 o 
  -4   0   7      237.43      229.99      6.05 o 
  -3   0   7       10.68        9.27      0.42 o 
  -2   0   7       79.84       78.27      2.22 o 
  -1   0   7      148.78      145.23      4.47 o 
   0   0   7      116.91      103.50      2.91 o 
   1   0   7        9.95        8.67      0.48 o 
   2   0   7        0.16        0.11      0.13 o 
   3   0   7       33.65       31.29      1.19 o 
   4   0   7      114.92      103.82      3.14 o 
   5   0   7       18.41       21.35      0.98 o 
   6   0   7       23.12       18.44      0.74 o 
   7   0   7        0.15        0.13      0.16 o 
   8   0   7       10.33       10.31      0.48 o 
 -10   1   7        3.33        3.14      0.18 o 
  -9   1   7        8.48        8.86      0.31 o 
  -8   1   7       68.10       59.35      1.09 o 
  -7   1   7      104.65       93.31      1.82 o 
  -6   1   7       33.54       33.51      1.16 o 
  -5   1   7       18.52       19.50      0.77 o 
  -4   1   7       37.56       35.80      1.19 o 
  -3   1   7       47.50       56.45      2.01 o 
  -2   1   7       21.02       20.05      0.53 o 
  -1   1   7        2.27        2.50      0.17 o 
   0   1   7      139.81      140.58      2.67 o 
   1   1   7       28.29       29.91      0.64 o 
   2   1   7      157.21      165.07      2.25 o 
   3   1   7        2.27        2.17      0.18 o 
   4   1   7       27.25       25.21      0.60 o 
   5   1   7       76.75       68.44      1.88 o 
   6   1   7        4.15        5.21      0.42 o 
   7   1   7        4.45        4.42      0.24 o 
   8   1   7        1.29        1.44      0.15 o 
 -10   2   7        5.54        5.83      0.22 o 
  -9   2   7        5.82        5.79      0.25 o 
  -8   2   7       16.28       15.63      0.41 o 
  -7   2   7        2.40        3.14      0.48 o 
  -6   2   7       21.73       20.53      0.42 o 
  -5   2   7       92.60       96.05      2.80 o 
  -4   2   7       56.49       56.42      1.77 o 
  -3   2   7       32.21       32.28      0.86 o 
  -2   2   7       35.54       43.12      0.84 o 
  -1   2   7        7.75        8.94      0.44 o 
   0   2   7       78.66       83.16      1.43 o 
   1   2   7       44.12       48.03      1.12 o 
   2   2   7       88.56       87.86      1.82 o 
   3   2   7       22.53       21.13      0.65 o 
   4   2   7       12.14       12.74      0.31 o 
   5   2   7        2.68        2.20      0.19 o 
   6   2   7       24.81       29.08      0.82 o 
   7   2   7        1.39        1.90      0.30 o 
   8   2   7        6.77        6.90      0.30 o 
  -9   3   7       12.51       12.45      0.26 o 
  -8   3   7       40.67       43.07      0.67 o 
  -7   3   7        6.49        6.16      0.20 o 
  -6   3   7       23.49       24.72      0.43 o 
  -5   3   7       73.83       67.38      0.95 o 
  -4   3   7       51.58       50.79      1.69 o 
  -3   3   7       72.84       67.10      1.34 o 
  -2   3   7       25.03       23.79      0.57 o 
  -1   3   7       34.16       35.10      0.74 o 
   0   3   7        5.00        5.33      0.31 o 
   1   3   7       27.39       28.37      0.63 o 
   2   3   7      105.31      102.48      1.61 o 
   3   3   7       92.93       95.35      1.09 o 
   4   3   7       19.31       19.11      0.48 o 
   5   3   7        0.71        0.48      0.12 o 
   6   3   7        1.41        1.47      0.15 o 
   7   3   7        0.22        0.38      0.09 o 
  -9   4   7        3.85        4.00      0.16 o 
  -8   4   7        0.04        0.04      0.09 o 
  -7   4   7        2.46        2.81      0.19 o 
  -6   4   7        7.23        6.76      0.26 o 
  -5   4   7        8.11        7.78      0.28 o 
  -4   4   7       30.94       29.25      0.50 o 
  -3   4   7       14.13       15.81      0.56 o 
  -2   4   7       22.17       19.10      0.39 o 
  -1   4   7       27.37       23.45      0.41 o 
   0   4   7       31.59       31.04      0.64 o 
   1   4   7       11.35       12.43      0.31 o 
   2   4   7       20.26       17.85      0.32 o 
   3   4   7       53.11       53.26      0.80 o 
   4   4   7        1.31        1.61      0.14 o 
   5   4   7        3.37        4.03      0.20 o 
   6   4   7        3.92        4.07      0.17 o 
  -7   5   7       16.63       16.40      0.41 o 
  -6   5   7       29.37       32.76      0.64 o 
  -5   5   7       10.46       11.09      0.29 o 
  -4   5   7        7.72        7.75      0.25 o 
  -3   5   7       16.79       15.68      0.37 o 
  -2   5   7       15.09       14.45      0.43 o 
  -1   5   7       46.91       46.21      1.36 o 
   0   5   7        5.68        5.83      0.25 o 
   1   5   7        1.04        1.49      0.14 o 
   2   5   7        1.08        1.59      0.17 o 
   3   5   7       13.46       15.95      0.45 o 
   4   5   7        1.49        1.76      0.16 o 
   5   5   7        0.34        0.37      0.08 o 
  -5   6   7        0.83        0.81      0.11 o 
  -4   6   7        1.93        1.51      0.09 o 
  -3   6   7        4.19        4.38      0.17 o 
  -2   6   7       13.42       12.57      0.30 o 
  -1   6   7        7.16        6.24      0.21 o 
   0   6   7       22.54       21.61      0.52 o 
   1   6   7        5.36        5.24      0.42 o 
   2   6   7        5.62        4.97      0.32 o 
   3   6   7        4.01        4.78      0.29 o 
 -10   0   8        0.12        0.21      0.11 o 
  -9   0   8       17.94       19.90      0.58 o 
  -8   0   8        1.97        1.82      0.18 o 
  -7   0   8       11.12       11.07      0.45 o 
  -6   0   8       36.22       37.71      0.95 o 
  -5   0   8       36.90       35.96      1.29 o 
  -4   0   8       90.30       98.48      2.85 o 
  -1   0   8        6.05        5.49      0.30 o 
   0   0   8       77.96       81.49      1.38 o 
   1   0   8      178.70      178.43      3.32 o 
   2   0   8        7.08        7.77      0.50 o 
   3   0   8        3.78        3.87      0.25 o 
   4   0   8        1.08        1.00      0.17 o 
   6   0   8        6.11        6.90      0.42 o 
   7   0   8        3.84        4.17      0.32 o 
 -10   1   8        4.39        4.04      0.19 o 
  -9   1   8        4.09        3.46      0.15 o 
  -8   1   8       27.83       27.02      0.46 o 
  -7   1   8       12.50       11.31      0.27 o 
  -6   1   8       69.09       68.37      0.97 o 
  -5   1   8       74.33       68.01      1.47 o 
  -4   1   8        2.92        1.69      0.19 o 
  -3   1   8       52.52       51.66      1.61 o 
  -2   1   8       48.76       46.02      0.88 o 
  -1   1   8        9.03        9.58      0.32 o 
   0   1   8      129.53      128.69      2.09 o 
   1   1   8      267.95      268.22      4.08 o 
   2   1   8       78.93       75.60      1.36 o 
   3   1   8       57.64       50.51      0.77 o 
   4   1   8       39.94       37.60      0.67 o 
   5   1   8       26.85       25.10      0.58 o 
   6   1   8        6.35        6.73      0.27 o 
   7   1   8        2.74        3.36      0.26 o 
  -9   2   8        0.02        0.07      0.11 o 
  -8   2   8        8.47        8.57      0.42 o 
  -7   2   8        5.43        6.31      0.36 o 
  -6   2   8        0.63        0.88      0.22 o 
  -5   2   8       91.62       84.07      1.06 o 
  -4   2   8      275.00      264.16      3.92 o 
  -3   2   8      199.88      207.68      3.28 o 
  -2   2   8       33.74       30.88      0.69 o 
  -1   2   8       14.88       14.63      0.41 o 
   0   2   8       16.14       19.39      0.51 o 
   1   2   8       64.65       68.69      1.26 o 
   2   2   8       65.25       70.34      0.88 o 
   3   2   8      111.19      104.60      1.55 o 
   4   2   8       99.76      101.94      1.67 o 
   5   2   8        2.96        3.48      0.24 o 
   6   2   8        3.63        3.71      0.20 o 
   7   2   8        0.87        0.97      0.12 o 
  -9   3   8        4.91        3.81      0.32 o 
  -8   3   8        0.81        0.63      0.28 o 
  -7   3   8       19.34       18.49      0.53 o 
  -6   3   8        6.87        6.16      0.25 o 
  -5   3   8       26.84       30.31      0.58 o 
  -4   3   8       63.54       58.61      0.95 o 
  -3   3   8       40.81       35.12      0.53 o 
  -2   3   8        3.57        3.42      0.17 o 
  -1   3   8       13.54       13.94      0.34 o 
   0   3   8       13.48       13.22      0.41 o 
   1   3   8        1.96        1.66      0.20 o 
   2   3   8       95.57       91.37      2.13 o 
   3   3   8       32.91       33.18      0.66 o 
   4   3   8        6.28        6.20      0.22 o 
   5   3   8        4.63        5.55      0.22 o 
   6   3   8        0.01        0.01      0.07 o 
  -8   4   8        5.69        5.97      0.32 o 
  -7   4   8        3.84        3.22      0.29 o 
  -6   4   8       29.79       29.65      0.95 o 
  -5   4   8       23.95       22.55      0.59 o 
  -4   4   8       40.72       39.49      0.81 o 
  -3   4   8       47.29       45.81      0.77 o 
  -2   4   8        1.19        1.09      0.12 o 
  -1   4   8       23.70       21.21      0.56 o 
   0   4   8       22.74       21.50      0.63 o 
   1   4   8        7.87        7.31      0.59 o 
   2   4   8        9.14       10.66      0.43 o 
   3   4   8       38.93       38.17      0.63 o 
   4   4   8        6.17        6.01      0.19 o 
   5   4   8        6.93        7.45      0.22 o 
  -6   5   8        8.03        6.90      0.37 o 
  -5   5   8       20.86       21.92      0.75 o 
  -4   5   8        6.54        7.18      0.28 o 
  -3   5   8        7.50        8.46      0.25 o 
  -2   5   8       49.88       49.84      1.01 o 
  -1   5   8       20.34       21.69      0.57 o 
   0   5   8        9.09        8.56      0.36 o 
   1   5   8       16.12       17.54      0.61 o 
   2   5   8       31.90       33.15      1.51 o 
   3   5   8        1.94        1.72      0.21 o 
   4   5   8        2.89        2.22      0.21 o 
  -4   6   8       15.91       16.15      0.50 o 
  -3   6   8       11.55       10.78      0.40 o 
  -2   6   8        0.27        0.29      0.11 o 
  -1   6   8        3.76        3.78      0.26 o 
   0   6   8        4.59        3.91      0.24 o 
   1   6   8        0.55        0.66      0.13 o 
  -9   0   9        0.06        0.00      0.08 o 
  -8   0   9       10.98       10.86      0.40 o 
  -7   0   9       19.93       18.81      0.55 o 
  -6   0   9        2.00        1.56      0.18 o 
  -5   0   9       88.50       77.05      1.35 o 
  -4   0   9       89.01       84.77      1.46 o 
  -3   0   9       75.51       80.45      1.40 o 
  -1   0   9       39.51       33.74      1.16 o 
   0   0   9      273.27      284.74      4.33 o 
   1   0   9       33.63       33.31      0.72 o 
   2   0   9       45.56       43.60      1.11 o 
   3   0   9        1.31        1.14      0.25 o 
   4   0   9       13.59       11.12      0.48 o 
   5   0   9        9.75        7.56      0.37 o 
  -9   1   9        1.45        1.41      0.09 o 
  -8   1   9        6.25        6.75      0.20 o 
  -7   1   9       20.48       21.99      0.44 o 
  -6   1   9        2.50        2.42      0.15 o 
  -5   1   9       18.99       22.99      0.40 o 
  -4   1   9       19.99       14.84      0.26 o 
  -3   1   9        3.00        3.56      0.16 o 
  -2   1   9       32.90       31.36      0.43 o 
  -1   1   9      140.56      137.34      1.47 o 
   0   1   9       49.70       48.08      0.58 o 
   1   1   9      114.99      113.80      1.27 o 
   2   1   9       35.54       32.77      0.84 o 
   3   1   9        1.40        1.66      0.21 o 
   4   1   9       28.69       27.19      0.77 o 
   5   1   9        2.88        3.41      0.18 o 
   6   1   9        3.13        3.32      0.17 o 
  -9   2   9        2.88        3.07      0.38 o 
  -8   2   9        1.09        1.42      0.16 o 
  -7   2   9        2.30        2.82      0.71 o 
  -6   2   9        2.33        2.39      0.20 o 
  -5   2   9       23.86       25.23      0.49 o 
  -4   2   9       42.39       36.85      0.66 o 
  -3   2   9       94.95       89.71      1.16 o 
  -2   2   9       58.07       58.05      1.11 o 
  -1   2   9        9.95        8.21      0.33 o 
   0   2   9        1.04        1.35      0.12 o 
   1   2   9        1.95        1.53      0.39 o 
   2   2   9        7.41        7.02      0.21 o 
   3   2   9       26.32       26.17      0.50 o 
   4   2   9        9.72        9.84      0.37 o 
   5   2   9       24.35       22.64      0.48 o 
  -7   3   9        7.43        8.88      0.42 o 
  -6   3   9       18.55       18.48      0.67 o 
  -5   3   9        1.90        1.60      0.17 o 
  -4   3   9       10.40       11.85      0.38 o 
  -3   3   9       27.70       26.04      0.52 o 
  -2   3   9      101.88       91.38      1.48 o 
  -1   3   9       21.59       20.02      0.60 o 
   0   3   9        0.15        0.21      0.13 o 
   1   3   9       17.16       16.01      0.53 o 
   2   3   9       41.13       39.36      0.95 o 
   3   3   9       44.45       42.99      0.68 o 
   4   3   9       21.42       21.86      0.45 o 
   5   3   9        0.90        1.30      0.32 o 
  -7   4   9       14.32       15.78      0.53 o 
  -6   4   9        1.88        2.17      0.24 o 
  -5   4   9       29.17       30.95      0.64 o 
  -4   4   9       46.12       48.62      0.92 o 
  -3   4   9       63.95       62.92      1.14 o 
  -2   4   9        9.40        8.44      0.36 o 
  -1   4   9        3.70        3.48      0.32 o 
   0   4   9        0.19        0.07      0.30 o 
   1   4   9       20.81       21.12      0.83 o 
   2   4   9       10.86       11.99      0.43 o 
   3   4   9       19.18       20.66      0.71 o 
   4   4   9        2.28        1.98      0.21 o 
  -5   5   9        3.34        3.21      0.16 o 
  -4   5   9        7.61        8.27      0.37 o 
  -3   5   9        3.67        3.67      0.26 o 
  -2   5   9        2.18        2.25      0.24 o 
  -1   5   9        1.06        1.00      0.18 o 
   0   5   9        0.10        0.03      0.13 o 
   1   5   9        7.32        8.98      0.40 o 
   2   5   9       16.13       15.09      0.53 o 
  -8   0  10        0.00        0.00      0.08 o 
  -7   0  10        7.60        8.24      0.29 o 
  -6   0  10       19.95       25.31      0.63 o 
  -5   0  10        1.99        2.77      0.18 o 
  -4   0  10        0.01        1.56      0.40 o 
  -3   0  10       18.15       18.16      0.45 o 
  -2   0  10        1.76        1.57      0.14 o 
  -1   0  10        4.79        5.26      0.29 o 
   0   0  10       34.58       32.81      0.68 o 
   1   0  10       36.06       36.81      0.95 o 
   2   0  10        8.45        9.06      0.40 o 
   3   0  10       43.79       46.59      1.14 o 
   4   0  10       10.73       10.73      0.40 o 
   5   0  10        0.26        0.37      0.11 o 
  -8   1  10        0.18        0.18      0.08 o 
  -7   1  10        0.84        1.08      0.13 o 
  -6   1  10        1.04        0.79      0.13 o 
  -5   1  10       12.23       13.61      0.26 o 
  -4   1  10        1.80        1.80      0.16 o 
  -3   1  10        3.87        3.81      0.14 o 
  -2   1  10        6.41        6.93      0.23 o 
  -1   1  10       35.98       33.80      0.48 o 
   0   1  10        0.78        0.71      0.08 o 
   1   1  10       23.02       22.46      0.42 o 
   2   1  10       35.13       34.64      0.63 o 
   3   1  10        0.34        0.24      0.08 o 
   4   1  10        2.86        2.32      0.14 o 
  -7   2  10        0.53        0.71      0.13 o 
  -6   2  10        2.86        3.07      0.24 o 
  -5   2  10        2.95        3.86      0.26 o 
  -4   2  10       24.68       24.30      0.58 o 
  -3   2  10       25.26       22.51      0.56 o 
  -2   2  10       19.62       18.67      0.62 o 
  -1   2  10       10.97        9.65      0.30 o 
   0   2  10        9.73        8.59      0.31 o 
   1   2  10       22.90       22.30      1.03 o 
   2   2  10        3.68        3.57      0.17 o 
   3   2  10        3.85        3.63      0.17 o 
   4   2  10       14.82       15.60      0.52 o 
  -6   3  10        6.11        6.84      0.32 o 
  -5   3  10        0.36        0.50      0.13 o 
  -4   3  10        1.08        0.98      0.16 o 
  -3   3  10        2.62        1.93      0.21 o 
  -2   3  10        9.73        9.76      0.35 o 
  -1   3  10        4.79        4.95      0.26 o 
   0   3  10        1.47        1.53      0.18 o 
   1   3  10        7.54        6.82      0.32 o 
   2   3  10        5.63        5.39      0.34 o 
   3   3  10        9.28        8.72      0.42 o 
  -5   4  10        1.52        1.08      0.13 o 
  -4   4  10        9.11        8.11      0.37 o 
  -3   4  10       17.60       18.71      0.61 o 
  -2   4  10        4.40        5.21      0.32 o 
  -1   4  10        4.07        3.49      0.26 o 
   0   4  10        4.29        3.65      0.26 o 
   1   4  10        4.12        4.94      0.29 o 
   2   4  10        5.16        5.15      0.29 o 
  -6   0  11        4.81        4.94      0.18 o 
  -5   0  11       17.02       21.90      0.45 o 
  -4   0  11        7.63        7.82      0.23 o 
  -3   0  11        2.65        2.46      0.26 o 
  -2   0  11       43.12       40.81      0.77 o 
  -1   0  11        0.67        0.78      0.22 o 
   0   0  11        8.44        8.01      0.32 o 
   1   0  11        0.18        0.11      0.08 o 
   2   0  11       20.80       22.67      0.61 o 
   3   0  11       10.50       10.12      0.34 o 
  -6   1  11       13.76       15.83      0.45 o 
  -5   1  11        3.84        4.02      0.21 o 
  -4   1  11       19.58       24.33      0.46 o 
  -3   1  11        7.85        9.02      0.25 o 
  -2   1  11        8.37       10.60      0.29 o 
  -1   1  11        3.18        3.73      0.62 o 
   0   1  11        3.23        3.24      0.20 o 
   1   1  11       22.93       22.88      0.37 o 
   2   1  11        5.47        4.94      0.17 o 
   3   1  11        9.23       10.13      0.22 o 
  -6   2  11        4.11        4.70      0.21 o 
  -5   2  11        0.73        1.00      0.13 o 
  -4   2  11        2.19        1.69      0.18 o 
  -3   2  11        0.11        0.06      0.09 o 
  -2   2  11       10.98       12.43      0.31 o 
  -1   2  11        9.14        8.22      0.33 o 
   1   2  11        4.02        4.73      0.26 o 
   2   2  11        3.96        3.36      0.21 o 
  -4   3  11        6.93        6.82      0.29 o 
  -3   3  11        8.01        8.27      0.34 o 
  -1   3  11       10.05        9.43      0.40 o 
   0   3  11        5.43        6.55      0.32 o 
   1   3  11        9.30       10.12      0.40 o 
  -4   0  12        9.82        9.78      0.48 o 
  -3   0  12        0.04        0.11      0.13 o 
  -2   0  12        0.26        0.00      0.13 o 
  -1   0  12        0.03        0.13      0.16 o 
   0   0  12        0.24        0.18      0.16 o 
  -4   1  12        1.40        1.51      0.11 o 
  -3   1  12        4.82        5.73      0.20 o 
  -2   1  12        8.75       11.03      0.24 o 
  -1   1  12       17.72       20.03      0.36 o 
                                                 
